# Supplementary material for: Clerodane Diterpenoids from an Edible Plant Justicia insularis: Discovery, Cytotoxicity, and Apoptosis Induction in Human Ovarian Cancer Cells
Source: Molecules. 2021 Sep 30;26(19):5933. doi: 10.3390/molecules26195933 (PMC8512812; doi:10.3390/molecules26195933)
Supplement: Supplementary file 1 [file molecules-26-05933-s001.zip]

Archive with 1 entries (1 files):
- molecules-1386836-supplementary.pdf
